# Supplementary material for: Ethical and practical considerations arising from community consultation on implementing controlled human infection studies using Schistosoma mansoni in Uganda
Source: Glob Bioeth. 2022 Jul 4;33(1):78–102. doi: 10.1080/11287462.2022.2091503 (PMC9258062; doi:10.1080/11287462.2022.2091503)
Supplement: Supplemental Material [file RGBE_A_2091503_SM9959.xlsx]

## Sheet: Sheet1
	Type of interview	Sex of participant/s	Study community & group	What the research involves					Benefits of CHI-S	Concerns about CHI-S	Compensation for volunteering in the study	Informed consent procedures	Willigness to participate in CHI
				Feedback on and and comprehension of education materials	Knowledge about bilharzia	Knowledge about vaccines	Understanding of the CHI-S model	Adherence to CHI-S procedures
1	Group discussion	Males and females	Fishing community, test group	Discussion was good with help of materials.	Bilharzia affects people at the landing sites, have used tablets (praziquantel) over and over to treat bilharzia and this had lots of side effects, bilharzia is caused by worms.	People will be convinced to participate in CHI to find a vaccine to over come praziquantel side effects, there will be no more worries of getting bilharzia with a bilharzia vaccine, people should know the dangers of bilharzia to participate in CHI.	Worms are injected through injection, worms will pe put on the arm and left to enter on their own, Volunteers participate voluntarily without any coercion after listening to and understanding the study information. Volunteers come to the clinic for health monitoring, transport refund is provided after visiting the clinic, volunteers are treated for bilharzia at the end of the of the study, pregna…	Difficult to avoid lake contact for people whose livelihood depend on the lake, possible with compensation, quite diffucult if study is going beyond a week, local leaders know people in communities who can adhere to procedures, women can minimise contact with the lake, diffucult for a fisherman to avoid contact, compensation improves adherence, recruit people other than people whose livelihood de…	Participation in CHI benefits us all, society will no longer be disturbed by bilharzia with a vaccine in place, people in community will perfom their duties with no bilharzia, CHI benefits researchers with their goal of finding a vaccine.	Worried of failure to fullfil all study clauses, concerned about study duration (too long), worries about side effects of participation such as exposure side effects, death, worried of family survival during participation and concern with lake contact restriction.	With compensation volunteers can comply with study requirements, helping (compensating volunteers) is very important, happy with compensating fishermen who survive by going to the lake, compensation not an issue if society is to beneffit, worries of compensation overspend leaving volunteers to do contrary to study requirements, compensation can work as an inducement if given without clear explana…	Participants did not like the fact that the first session took a lot of time than they expected with some of them saying their activities were affected. One fisherman said he works on a schedule and that he was not able to make it to the lake because he was in the discussion for more than two hours. He said the least he expected the discussion to go was one hour.	All willing to participate in CHI but had reservations that include fear of side effects, participation affecting their day to day activities, family welfare during participation and age limit restrictions.
2	Group discussion	Males and females	Fishing community, Consultative group	Materials are easy to carry, clearly explain CHI, easy to understand and explain to friends and family.	Bilharzia is got by coming into contact with lake water, you get a distended stomach with bilharzia, bilharzia worms enter you when you step in the lake, bilharzia common at the lake.	This model is used to find a bilharzia vaccine because other interventions have failed to completely finish off bilharzia, the use of tablets (praziquantel) has failed, a vaccine is needed.	You are exposed to male worms that do not lay eggs, you will be treated after exposure, health status of invividual will be considered first, volunteers will be aged between 18-45 years	Difficult to avoid contact with the lake, hard to avoid lake contact with dependants to feed, women fetch water from lake to minimise on daily costs, isolate participating fishermen from the lake for study period, scrutinise and recruit only those who can adhere to study procedures.	Families will not get bilharzia with a vaccine in place, society will benefit.	Worries of contracting bilharzia as a result of study participation, volunteers not respecting participation clauses/requirements	Mixed reactions on how much is compensation is adquate, I make much money than that daily, adquate depending on factors such as distance to study clinic from study area, avoid informing potential volunteers about compensation package during recruitment.	Consenting procedure session was so interesting, educational materials easy to carry, used educational materials to explain CHI to family and friends, carried materials to the lake and explained to friends.	All but one willing to participate but had reservations about participation that include fear of side effects and effect on their daily activities
3	Group discussion	Males and females	University community, consultative group	“We looked at the materials and we pointed out some areas to be revised and the population here at Nkumba is from different disciplines and they would gift their knowledge about the research and our own participation into the research” “We mostly understand pictures than words like when I look at the pictures like that of a swollen belly I get it faster and that is what is easily recognised by th…	Bilharzia parasites live in fresh water snails, bilharzia caused by snails called schistosoma mansoni, you get bilharzia when you come into contact with lake water, bilharzia affects many people in Uganda, manifests with a distended belly.	With a vaccine bilharzia will be no more, bilharzia is deadly so a vaccine is needed.	Voluntary participation, parasites are put on skin and enter on their own, you develop minor symptoms when parasites enter, volunteers are monitored during the study, volunteers not allowed to come into contact with lake water to disrupt results, purpose of CHI is to develop a vaccine for bilharzia, all volunteers are tested for bilharzia and those found with bilharzia are treated first, only vol…	Minimising contact with the lake not possible for people like fishermen, isolating fishermen from the lake works but not easy to do, conduct study in areas with less lake water contact, use other populations other volunteers not fishermen, involve local leaders, health workers to encourage and motivate community members to participate. “Local leaders have more contacts, people believe in them and…	Development of bilharzia vaccine for future, society gets a vaccine for bilharzia that is not in existence today, no direct benefits to individuals, vaccine will mostly benefit fishermen.	Concerns about family welfare during study participation, concerns about the effects of participation to other health conditions left out of consideration, age limt exclusion criteria, and restriction on lake water contact.	Compensation should be worth the bigger risk, should be enough to look after people who depend on the volunteers for survival, compensation only not adquate to curtail people like fishermen from coming into contact with the lake, supposed to be 150,000 because few volunteers are involved, compensation package should be attractive, compensation is or is not an inducement to individual, 150,000 not…	The educational materials were very well laid out, were very easy to cary	Three not willing to participate and one undecided because was still thinking about it. Reasons for unwillingness include fear of side effects on health, prevailing health issues, time and other commitments.
4	Key Informant Interview	Female	Fishing community, Consultative group	Educational materials relayed CHI information so well	Her grandchildren suffered from bilharzia and were given tablets that caused them dizziness and nausea. Got bilharzia from the lake where they go swimming, bilharzia affects internal body parts like the kidneys, biggest challenge people don’t like taking tablets (praziquantel) because of side effects. Bilharzia comes second in community after HIV. Bilharzia manifests with a distended belly especi…	Vaccine prevents a person from getting a disease, if you get a vaccine you do not get bilharzia you do not get bilharzia even when you come into contact with contaminated lake water.	To participate in CHI one supposed to be free from serious health conditions, has to be aged between 18 and 45 years, is exposed to parasites that cause bilharzia, may feel side effects such as dizziness, nausea and feverish. Volunteers are exposed to male parasites, are monitored throughout the study, a few parasites, ten in total is started with and if do not give infection the number increased…	“Even stopping the woman who sells food at the lake shores and everyday she earns money stopping her from fetching water from the lake that she uses to cook this food is not easy unless there is something important that is done” Fishermen are stubborn, even compensated they may still go fishing and come into contact with the lake.	Benefits of CHI are for community when a vaccine is developed, bilharzia will be controlled in the community than the situation is today.	"I have information about the study and I do not see any likely danger to volunteers. I will support my family to participate but I cannot dictate or force them to participate".	Compensation may in away be an inducement to participation, with sensitisation volunteers will look at the benefits of CHI than the monitory aspect. At personal level, can participate without compensation.	A person will be required to give consent after clearly understanding the information about the study.	Is willing to participate in CHI but age consideration locks her out. Willing to support her family and friends to participate in CHI
5	Key Informant Interview	Male	Fishing community, Consultative group	Materials are okay, used materials to speak to community, some community people he talked likened the exposure symptoms like allergy like symptoms and rash to those of HIV and were worried this might lead to discrimanation of volunteers.	Bilharzia a common disease in community but not so acute like malaria until when advanced. Does open defecation in the lake while fishing and is aware that this is responsible for the spread of bilharzia in his community. Bilharzia treatment is very strong and affect people badly, does not give bilharzia treatment to children due to treatment side effects. “There is no way you can just come and s…	Vaccines are used to prevent people from diseases like measles in children. Vaccination enables the body to be ready to fight a disease. Would like a bilharzia vaccine so much because it will be safe going into the lake.	You are exposed to bilharzia and you don’t feel pain during the exposure, you are not supposed to go back in the lake when you are exposed so you can be monitored of what you were exposed to, similar study was done to whites with minimal risks, experience minor side effects like itching around the exposure area, and skin rash.	With compensation people will adhere to CHI procedures, with free water sources women will not fetch water from the lake, with money to buy water women cannot go into the lake to fetch water. Not everyone will minimise lake contact, recruit serious people into the study who will respect the study procedures, and inform family members of volunteers of decision to participate in CHI. Willing to min…		Though he is willing to participate in this study, he said the livelihood of his family is very important and that he would have to see what the study says about it. He said if the study is taking years even if he is given the money, he cannot allow to participate.	Some volunteers may look at compensation as free money and misuse/overspend it and find their way back into the lake, people have different income earning activities and would look at compensation dfferently.	Spent quite long in the first session and missed working because the boat left me. “Last time when we came here I never went into the waters because we left late and I found when the boat had already left and you know it is not my job, I am an employee so when you delay, the boat is given to someone else”	Is willing to participate in the CHI study because he has been given information about the study and that it does not look as scaring as it appears when someone mentions it for the first time. Though he is willing to participate in this study, he said the livelihood of his family is very important and that he would have to see what the study says about it. He said if the study is taking years eve…
6	Key Informant Interview	Female	University community, consultative group		Bilharzia is a disease that a person get through use of dirty water most especially lake water, transmitted by snails, not all snails but some specific type of snails. Saw a person suffering from bilharzia with a big (distended belly), was stunted, was not looking healthy and was not going to school because pupils at school laughed at him. Bilharzia is common in areas with access to dirt water li…	“This is a treatment given to people, many times given to babies to stop the contraction of diseases or to prevent them from getting a disease. it is not that they have a disease but they are given that treatment that if that disease comes in there is already something to prevent it from coming in the body” Good idea to develop a vaccine for bilharzia, will save many people from the negative impa…	Worms are introduced into the participant by putting the worms on the skin and allowing them to enter on their own, a participant is monitored weekly to see body reactation and participant keeps a diary to note down any changes in the body during the study. Asked of the eligibility criteria, she said that a person has to be aged between eighteen years and forty-five and that a pregnant woman is a…	Decision not to become pregant during the study possible but this would be made in consultation with her partner, some people would find it challenging to adhere to CHI procedures like minimising lake contact by fishermen because going to the lake is part of their work and will always find their way to the lake even with compensation. “For the case of the fishing community, that is their life sty…	CHI is important because it is conducted in a few people to see how effective the candidate vaccine is before it is introduced to the bigger population.		“Now like my career, yes will be paid but my career will be finished (affected) because I am required to be here yet my career is partly Uganda and partly out of Uganda and I think when you are participating you are not allowed to move out of the country because you have to be monitored every week”		Not willing to participate in CHI because of underlying health conditions. She is disturbed by allergy and that because of this she is worried that her participation and exposure may cause her severe health complications. “The procedures of participation are laid down, there will be monitoring and care to participants in the study I think I can participate if only doctors said I will have no prob…
7	Key Informant Interview	Female	Fishing community, test group	Materials were very easy to understand.	Most people here interact with the lake and bilharzia is contracted from the lake and there are few toilets in the community with people practicing open defecation. Bilharzia is a serious disease that kills silently. Bilharzia is mostly transmitted from the lake and by coming into contact with the lake water and when interacting with the fishermen they told her that it is a must when you go to th…	Vaccines are so effective. When children are vaccinated they become health and do not get diseases for which they have been vaccinated against. "I would feel so happy (with development of bilharzia vaccine) because people in my community will have been helped"	“I remember that you put worms in people and you put in the male worms because they don’t lay eggs and after they test to see if the vaccine works and to participate you are not supposed to be pregnant and you are not supposed to be suffering from any illnesses like diabetes and HIV”	“A person who owns boats can afford this (avoiding contact with the lake) because he can just come a the lake shore aand supervise his boats from the shores but if he is a fisherman he cannot afford this because he goes to the lake so he can get his family what to eat” Can afford coming to study clinic for health checkups as long as she is informed in time about the visit and does not think this …	CHI is for sociatal benefit. Other benefit: “The benefit is for the society but of course a person like me with getting involved I get information and knowledge which some people who don’t participate miss”		“The good thing is that there is not inadequate money and there is no adequate money (laughs). What is enough for me is not enough for another person. We don’t see things in the same way”. Worried that some fishermen even after getting the compensation they may still find their way to the lake, but suggested strict and stringent recruitment process where volunteers are scrutinised for a period of…	“It would be good if we spent about two or two hours and a half but not more than three hours because sometimes we have so many other things to do”	“If I am found with nothing at all of what you are not supposed to be suffering from to participate I can also participate” Tested negative for diabetes and HIV in the recent past but does not know what the results will read then but willing to participate if they read negative.
8	Key Informant Interview	Female	University community, consultative group	“About the flyers especially I would say they are too summarized . Now for example on them there is a snail and anyone can interpret that to mean that every snail causes bilharzia but you said that is not true, there is a specific type of snail and by just saying snail you are putting other important snails in the environment at risk” About the size of the flyer, EA said it is portable for many p…	Cannot tell a person suffering from bilharzia from that one not suffering from bilharzia. The signs and symptopms of bilharzia she knows are the ones she learnt from schoool like skin rash. Believes bilharzia is a dangerous disease and called upon health facilities to start paying much attention to bilharzia and increase on its awareness in the communities especially where it exists. Said when a …	“A vaccine in a lay man’s understanding is a medicine injected into someone to prevent a virus, germ, disease or bacteria from getting into someone and not even contracting it, and even when you get it you cannot fall sick” Take on development of bilharzia vaccine; “To me it is real a good thing because it would real help those people who are always in contact with the fresh water and even the pe…	“I remember we talked about getting some volunteers where by you get worms, strictly male and introduce them into the humans who are perfectly fine, who are not sick of bilharzia and after that you will observe and these people will be put on weekly check-ups where stool, urine and blood samples will be tested on weekly basis for a period of 52 weeks, that is what I remember” “When we put both ma…	“For me I would say it is impossible to for these people (fishermen) to avoid contact with the lake. That is impossible to stop these people” “I would say it is not good to get these people who are always in contact with the water to carry out this research . For example, if you take away a fisherman, how do you expect him to take care of his family, and his daily needs. It is hard because you ar…	“As a participant there will be no benefit that he will get directly but we said that the benefit would come back to society because at the end of it all something will come out of the study and it will be for the society to enjoy” “The benefit is for the society but of course a person like me when I get involved I get information and knowledge which some people who don’t participate miss ”		Compensation can be an inducement to some people: “Take an example of an idle youth…. and you will definitely these cases, if he is assured of getting 120,000 per visit real why not? Take another example of a student here, has no job and gets involved in this study why not participate because of the money?”	"It was quite a lot but there was no problem with it. This is good for the understanding of the study. The only problem is that many people don’t have time for too long to listen and understand this information". "…you remember the time we had the other day (first session) was not enough. We did not discuss everything even after sitting for so long, there was still information but time was not th…	She is willing to participate in Sm-CHI and when asked why she said that “For me always I am someone who like helping society, I just like giving back to society as long as I have the time and there is nothing I am doing that is keeping me so much occupied now like now I am a student I can always get time to participate in the study” Not worried because the study is controlled and is not worried …
9	Key Informant Interview	Male	University community, consultative group	The size of the flyers and the font of words should be increased so there is easy reading. Besides this he said the Educational materials bring out the topic of controlled human infection model message so well. He said the English used on the materials is quite simple with less scientific words and that because of this a number of people can easily read and understand.	People suffering from bpilharzia have spots on their skins like those of measles and rubella, skin turns yellowish and color of urine changes to yellowish. People at most risk of contracting bilharzia are found within fishing villages, most especially fishermen because of their daily interaction with lake water, and students when they go swimming.	"Vaccines are delicate liquids that if injected in a person’s blood system they prevent the chances of contracting a disease. Vaccines are so many and are for different diseases". “I think it is a very good idea just like the way they have developed vaccines for measles in children, vaccines for polio and other immunizable diseases, it would be very good to develop a vaccine for bilharzia as well…	This model is called controlled human infection model because volunteers are exposed to worms that cause bilharzia, volunteers are given restrictions on daily activties and it takes a short time to develop a vaccine.	“Students would simply stay home if they are given information why they should not go back to the lake. Just give them information and tell them that remember you are volunteers in this study and if you continue to go the lake you will increase your chances of getting bilharzia”	“Of course doing (participating) you are helping the entire society. You are trying to test a vaccine and the benefits are on a bigger magnitude because you are participating in developing a vaccine that can be administered to people across the country” “When we participate we are giving chance to our research to grow and develop such that we don’t rely on developed countries. Inclusive participa…	People who interact with the lake like fishermen interact with the lake from different landing sites because some of them are mobile and that a fisherman from Kasenyi may tell you that he will avoid lake contact but because he knows in Kasenyi some people know that he is participating in the study he may choose to go to Kigungu and fish from there. He therefore said that the only way to control t…	He said that since it is a controlled human infection study, it is better that fishermen are stopped from going to the lake by reimbursing them money equivalent to the money they make a day for the number of days they are going to be in the study. However, his worry is that some fishermen may exaggerate what they get a day in order to get much money. But he said that with much consultations with …	“The consenting process was good. You took us through the process so well and you gave us chance to read all the materials and ask questions before we consented. When you are consenting an individual you must give the information and they understand and you did this one so well and you even tested us whether we understood the study so I believe that the consent was good” “Yah even the time was go…	"Uganda as a country we are like in our early career of developing vaccines and if we are to succeed in developing vaccines then it will require inclusive participation of Ugandans, and because of this, I cannot miss an opportunity to participate" “Well I even accepted earlier (during the first session). I am one of the people who would like to encourage even others to participate in human contro…
10	Key Informant Interview	Male	Fishing community, test group		Bilharzia exists in the community due to poor sanitation, open defecation and is contracted from the lake. Most people at risk are fishermen because most of their work is in the lake with contaminated waters. Signs and symptoms of bilharzia include stomach swelling (distended stomach), coughing, and itching of skin.	“The reason a person is vaccinated is to protect him from getting diseases and I also take my children for vaccination” About development of a bilharzia vaccine he said; “Me as a resident and a leader in Kigungu I would feel happy (with the development of a bilharzia vaccine) because we will happily live in our community without such a disease like bilharzia”	Volunteers participate voluntarily in CHI, are exposed to about ten worms that do not lay eggs and volunteers are given all necessary treatment for any side effects. A volunteer is supposed to be health, negative of HIV and pregnant women are not allowed to participate too.	Diffucult to avoid lake contact, provide piped water sources “I have been here for a long time and I used to use lake water but ever since I understood that you can get bilharzia by using the lake water I stopped bathing and drinking it so I am also sure that they would use the taps”	“What I remember you can benefit as an individual by having the disease incidence healed completely in your community”	He thinks the challenge will be with the women when it comes to blood samples. He said many times many women fear having their blood drawn and that the study will find some form of resentment with this.	“If you are going to pay people like fishermen for the period they are not going to the lake to get good results from the research I think they can accept unless they have not received well the study information . I am sure if one has received well the study information there is no way he can go back in the lake” At a personal level he said; “We do this job (participation) on a voluntary basis an…	“It is important that next time if there is another meeting or even when you meet a new group you give them enough time so they can ask everything they want to ask because for this disease (bilharzia) you need to ask and get answers from the health workers to understand” “It needs to give someone who wants to participate in the study all details about the study and I know no one can volunteer wit…	“I can participate because I have got information about the study and I have understood what the study is about, and the benefits. I understand what you taught us and I can also go in the community and also teach people”
11	Key Informant Interview	Male	Fishing community, consultative group	He said the leaflets are good and educative saying they show that you get bilharzia by coming into contact with the lake and also show the signs and symptoms of bilharzia	“Sometimes you pass somewhere with a customer’s good and you see people have defecated all over even in areas where there are no toilets. You just pass because you have nothing to do, and this one also causes bilharzia” “I spend much time in the water (lake) I think I get bilharzia from there but I don’t get treatment, when you go to the VHTs they tell you that they don’t have treatment and we ha…	Have you ever heard about vaccines? I asked and he said that he has ever heard about it. He said that when he was in primary three he was vaccinated on his shoulder and he thinks he was vaccinated so that he does not contract some diseases. “Like when a baby is born is taken for vaccination so he does not suffer from some diseases when he grows up” “A vaccine, we would like it so much to have a v…	Only recalled CHI as process of testing if a vaccine works by exposing people to worms that cause bilharzia, a process he never liked.	“I myself I may also not accept that (avoiding contact) because the way we spend most of the time at the lake you will have to be tempted. There are people who don’t work from the lake, they work from the main land so maybe you can use these ones”		“It is hard to convince me that I will have no bilharzia after treatment even when you tell me that I don’t have bilharzia. I will allow but I will remain worried until after sometime when nothing has changed on your body and you are very okay”	“…there are some people who don’t mind, they have no wife, they have no children, what they do is buying commercial sex workers so these ones can participate when they are compensated. They don’t have responsibilities like me” “Money, there is no money that is enough. You cannot say that I have got all the money I want so I will not look for more money. Yes, this money is time compensation but yo…		“I for one cannot (participate) that is the truth but other people can participate and we can get a vaccine. Me I am worried you can tell me that you have treated me and I don’t have bilharzia yet I still have. That is where the problem is”
12	Key Informant Interview	Male	Fishing community, test group		Bilharzia is also common but at least there is treatment and that it is given to a very resident irrespective of whether you work in the lake or not and this is because if you are a resident here it is very hard to avoid using the lake water. But even though treatment is given out to everyone, not everyone takes it because they fear the side effects. He said that many people say that when they ta…	“Prevention is better than cure. There is no way you can run into a running car while you are seeing it, no way.....I can get something to guard me that is so good” He welcomed the vaccine development comparing to it a house that has a wall fence around it. He said it is very hard for thieves to break in and that even when they break in they don’t cause much damage because they are scared of bein…	He said worms will be injected in the body of a person volunteering. Though he said he was not remembering the sex of the worms, he said he still recalled that at the start ten worms will be used to see if they give infection. He said that people will be tested for bilharzia first and those found to have bilharzia will be treated first before being allowed to volunteer.	Diffucult for fishermen to adhere to CHI procedures. Work with local leaders to monitor volunteers in their areas.	Will lead to development of a vaccine for bilharzia for people.		He said he makes a lot of money by simply sitting in his Beach Management Unit (BMU office) but is willing to forego this and come to clinic and that by foregoing that much money for only 120,000/= he is simply being exemplary to other participants in the study.	He said as a fisherman and leader, sitting in one place for more than one hour is inconveniencing to his duties. He said every minute that passes he is solving fishermen related complaints, those in the middle of the lake and those on the main land. He said when he went back after the session, he found a lot of things unattened to.	As a community leader he is looking forward to participating in CHI to motivate others into participation. Wants CHI implemented in Uganda because ‘we need life’. He said he would participate and would take time off his other activities to come to the clinic. He also said that would also support his family members to also participate in the study but that the decision to participate is vested in …
13	Key Informant Interview	Male	University community, test group	Materials bring out the study information so well. The only challenge with the materials is the font size, the font size is quite small.	Bilharzia exists especially among people who stay near the lake and use lake water regularly. Does not consider bilharzia so severe compared to other diseases in the community: “You cannot compare the chances of getting malaria, typhoid to the chances of getting bilharzia. It is easy to get these diseases than bilharzia” “I have not heard of a person dying of bilharzia but I have heard and seen m…	“......if I am giving you a vaccine against malaria, I am actually injecting you with plasmodium but in small doses such that your body can kind of hike the immunity such that if tomorrow others enter they find the body is already resistant and that is a vaccine” “No problem. Why not? I would feel happy (at development of bilharzia vaccine). Do I deal in bilharzia business that I will lose busine…	“I remember that you use germs of the same sex and injecting them in someone. Oh not injecting but exposing a person to those germs through the arm and that person if you are developing a vaccine for bilharzia is not allowed to go to water again and after sometime you test him again”	“To some people going to the lake is more of a habit to them and therefore it becomes very difficult to spend three weeks without going there but there are people who don’t go to the lake”		Concerned that some potential volunteers would be left out because of age limit. “To me I would not look at age actually, no. Me I am looking at the potential victims of whatever age because when it is developed all ages will be helped” “To me age doesn’t matter. Look at people who can do the work. If there is a fisherman at 65 years willing, please consider him” “You said that in this study a pe…	“Give this money after recruiting, let them know about this money after they have joined the study”	“…I remember it reached time when we were going for evening classes before we finished and remember we started at 2pm and we were there for about three hours but it was not enough for us to finish” “You could divide them into sessions. You could have a day, you have a session you go for a break and return back”	“Well I have always done so. I have always tried to do something for the society and not for myself but with this I may not (laughs), you know it has something to do with life, some body’s life” But you said you have been participating before?: “No no they have not been vaccines; I have not been exposed to those ones” “You are actually studying the vaccine and you are studying using my life, you …
14	Key Informant Interview	Female	Fishing community, Consultative group	“They were good, pictures were there, there were causes of bilharzia, and how you can avoid bilharzia so I don’t think there is anything wrong with them”	Bilharzia is contracted throug using contaminated water, contaminated by human wastes because of open defecation, worms from the wastes live in the lake and enter the body when you come into contact with the lake. Most common diseases in her community are malaria fever, HIV/AIDS and bilharzia. A person with bilharzia becomes stunted mostly children, has a swollen stomach, has general body weaknes…	Vaccines are medicines that are given to people and become resistant to certain diseases like diseases and polio. Opinion towards development of future bilharzia vaccine: “I think much effort should be out on this (developing a vaccine)...... It is very good if you know that there is something that you can be given and you don’t get bilharzia even when you go to the lake”	In this model you are supposed to be healthy, HIV negative before worms are put in you. “Those healthy people will not be allowed to the lake; they have to keep on the shores because if they go to the lake more worms will enter them than those that were put in them”	Willing to adhere to procedures as long as her retail bussiness is not compromised by study related activities like spending lots of time at the clinic. "....as long as the study is not going to compromise my day to day activities I have no problem with participating in the study....I may be told to come and spend the whole day or two days at the clinic. With this I cannot allow to participate". …	She said the benefit of the controlled human infection model is that the community gets treatment for bilharzia. She however said that though there are no personal benefits of participating in the study, at the end of the day while they were going back she heard some people who attended the session saying the money volunteers will be reimbursed is itself a benefit.	Concerned that participating in CHI may compromise her retail shop.		"Before I never used to take bilharzia so serious and this is because I had no formal information about it but from the first session, my knowledge about bilharzia widened and now I take it a very serious disease. Using the information I got from the first session I have since started sharing with some of my friends about bilharzia, how it is contracted and its signs and symptoms"	Willing to participate if found healthy at the time. “…...I may reach there (at the clinic) and they tell me that because of this and this condition we are treating you but you are not going to participate in the study. But I am willing to participate if I am found healthy”
15	Key Informant Interview	Female	Fishing community, test group	“When I look at the charts you gave us in the first group (session), it looks to me that bilharzia is very bad than malaria because the stomach swells but with malaria you can easily get ok when you get treatment”	"I heard about bilharzia when I came here. I was told that there is a disease that is contracted from going in the lake and that a person suffering bilharzia gets a swollen stomach....after a few weeks my neighbour's had a stomach swollen and when I asked I was told that he was suffering from bilharzia and he was found of playing in the lake and drinking lake water" “When I look at the charts you…	Described vaccines to prevent a person from getting a disease "For example when children are vaccinated with a polio vaccine they are protected from getting polio". "Though I do not know how painful bilharzia is, it is better that a vaccine is developed"	“I don’t remember well but you said that it is voluntary and that they put in you worms and they monitor you and you have to be aged 18 years and above. I also remember that they cannot put worms in you when you are pregnant and when you are HIV positive. Generally, you said a person has to be healthy”	Does not come into contact with the lake after learning that you can contract bilharzia from the lake. Many women can avoid lake contact with provision of free access to alternative safe water sources. Avoiding lake contact maybe hard for people like fishermen and others because their works take place in and around the lake. “Oh-Oh! with those ones I don’t know because they eat from the lake. Tha…		No concerns because CHI was tested in Netherlands with no problems happening to volunteers, and presence of health workers to attend to you incase of anything.	"I have no comment (about compensation) because I am not the one who set that amount. I do not have a suggestion on whether it should be reduced or increased"		Willing to participate in CHI but scared whether her health status will remain the same thereafter.
16	Key Informant Interview	Male	University community, test group		Bilharzia is a severe disease although it kills softly and this one of the factors that make bilharzia a severe disease.	"The other day when I went home my wife told me that our three-year-old daughter had been vaccinated against polio and measles and these are early prevention mechanisms that are developed to deter a kid from getting these diseases vaccinated against in the future" “My opinion would be let the vaccine be developed but of course with serious research. We need to find out how effective this vaccine …	In this model, worms are introduced into the body of a volunteer, and volunteers are monitored. “When you introduced it (CHI discussion) I saw it as the friendliest and most effective way of getting a vaccine because it does not take a lot of time. When you look at it, it can give us a go at this vaccine and we will be in good position to achieve our objective of getting a bilharzia vaccine”	"As an individual I have all the means of avoiding lake contact if I were a volunteer but it is very much difficult for someone who gets what to eat from the lake and who only has access to the lake for water“	“The benefits, I remember you said that it is a national call. It is a voluntary aspect and people may not expect much to gain but their contribution towards the discovery of this vaccine for the country at large to benefit”		An individual who looks at lake as a free resource that God gave them they cannot avoid lake contact even when given money. “A fisherman who looks at the lake as a free source of income no amount of money can guarantee that he will avoid the lake”	Convincing one to participate in research through giving him information is very key. Sometimes consenting takes time but that it is worth the time taken. “Me I think this research has come at a time when we need it. Vigorous research should be done, people should be talked to, let them understand the study and by the time we start the study we should be in position to achieve our set goals”	“I have been involved in research looking at people’s livelihoods and this shows that I am also a community workers and I am a devoted person to see communities developing and this background shows you that I can participate for the wellbeing of the community”
17	Key Informant Interview	Female	University community, test group	Were okay because were developed by study team which saved a lot of money if were made from out of Uganda.	Attributes bilharzia to carelessness and lack of education: “When you look at someone defecating in the toilet you real look at someone maybe who is not real educated and don’t know the hazards their actions will put them in. If you are aware like some people are you don’t go looking for bilharzia. These people (who defecate in the lake) go looking for bilharzia” "People around the lake need to b…	“A vaccine is a kind of medication I think which you will inject someone or insert someone and for maybe a period of time that medication stays in the body working against whatever it is that you trying to get rid of” “Vaccination means injecting someone with a vaccine and that vaccine will stay in the body of whoever you have injected in order to get rid of whatever it is in the body I don’t kno…	“Once you volunteer and this vaccine is tested and it works, that is very good because you are going with confidence that this vaccine is going to work. And that is good. This controlled human whatever (controlled human infection model) I think is the best because you don’t wait for so long to test or to see the results. The results are instant after a few months because volunteers are in a contr…	"You will face challenges with ensuring that volunteers like fishermen whose lives depend on the lake will to avoid the lake. Suggested compensation for fishermen to avoid contact with the lake. “.......oh yah, where money is concerned. I am not going to the lake but there is money on the table. That is what they want. They will come” "Compensation is supposed to be accompanied with very tight co…	The benefit is that volunteers are monitored so it is very safe, a lot of time is saved and the ultimate benefit is for the development of a vaccine that works for the society.	“I don’t know why you chose eighteen to forty-five. You remember I asked (during first session) are you telling me that the vaccine is only going to apply to that age bracket or it will go beyond and you said no, this is just to test but it will treat all ages” “Actually all ages should be participating as long as they are willing and they are always in touch with the lake including the young one…	Concerned even with compensation some volunteers may still not adhere to procedures. "Compensation is supposed to be accompanied with very tight conditions short of which some volunteers would still continue fishing especially in the night".		Willing to participate if age limit for participation is lifted: “Yes I would participate for the community and not for personal gains. I mean me out of millions of people I benefit as an individual, no, I would go to volunteer to benefit the community”
